# Supplementary material for: Association of missense variant DCLRE1B rs3761936 with breast and cervical cancer risk—A case-control study
Source: PLoS One. 2025 Sep 8;20(9):e0331492. doi: 10.1371/journal.pone.0331492 (PMC12416678; doi:10.1371/journal.pone.0331492)
Supplement: S1 File — (ZIP) [file pone.0331492.s003.zip]

Archive with 1 entries (1 files):
- Demographic, Clinical and genotypic data (Main).xlsx
