# Supplementary material for: Association of missense variant DCLRE1B rs3761936 with breast and cervical cancer risk—A case-control study
Source: PLoS One. 2025 Sep 8;20(9):e0331492. doi: 10.1371/journal.pone.0331492 (PMC12416678; doi:10.1371/journal.pone.0331492)
Supplement: S1 File — (ZIP) [file pone.0331492.s003.zip › Demographic, Clinical and genotypic data (Main).xlsx]

## Sheet: Sheet1
Demographic and Clinicopathological data of Breast Cancer Patients
Patient no	Label	Age	BMI	Histological type	Grade	Tumor Size	Lymph node	Metastasis	ER Status	PR Status	HER 2 Status	Genotype
1	BC1	58	25.5	Invasive Cancer	Grade 2	T2	Nx	M0	Negative	Negative	Positive	TT
2	BC3	35	36.8	Infiltrating Cancer	Grade 1	T1	N1	M0	Negative	Positive	Negative	TT
3	BC8	45	24.8	Invasive Cancer	Grade 2	T0	N0	M0	Positive	Negative	Negative	TT
4	BC12	40	17.5	Infiltrating Cancer	Grade 2	T1	Nx	M0	Negative	Positive	Negative	TT
5	BC16	50	25.5	Invasive Cancer	Grade 2	T2	N2	M0	Positive	Negative	Negative	TT
6	BC17	35	37.2	Invasive Cancer	Grade 1	T3	N2	M1	Negative	Negative	Positive	TC
7	BC19	52	18.5	Invasive Cancer	Grade 2	T1	Nx	M0	Negative	Positive	Negative	TC
8	BC20	50	24.5	Tripple negative	Grade 1	T2	N0	M0	Negative	Negative	Negative	CC
9	BC23	50	33.6	Infiltrating Cancer	Grade 1	T1	N1	M1	Negative	Negative	Positive	TC
10	BC26	48	23.5	Invasive Cancer	Grade 2	T2	Nx	M0	Positive	Positive	Positive	TT
11	BC27	74	19.2	Invasive Cancer	Grade 2	T1	Nx	M1	Negative	Positive	Negative	TC
12	BC28	65	36	Infiltrating Cancer	Grade 2	T1	Nx	M0	Negative	Positive	Positive	TC
13	BC30	40	35.5	Invasive Cancer	Grade 2	T1	Nx	M0	Positive	Positive	Negative	TC
14	BC31	37	29	Invasive Cancer	Grade 2	T1	N3	M0	Negative	Negative	Positive	CC
15	BC33	62	37.2	Infiltrating Cancer	Grade 2	T2	N1	M0	Positive	Negative	Negative	TT
16	BC37	46	29.2	Invasive Cancer	Grade 2	T2	Nx	M0	Positive	Negative	Negative	TC
17	BC38	35	19.3	Invasive Cancer	Grade 1	T0	Nx	M0	Positive	Negative	Negative	CC
18	BC39	35	35.7	Invasive Cancer	Grade 2	T4	N1	M0	Negative	Positive	Negative	TT
19	BC40	55	30.9	Metastatic duct cell carcinoma	Grade 2	T2	N2	M1	Negative	Positive	Negative	TT
20	BC44	50	38	Infiltrating Cancer	Grade 2	T1	Nx	M0	Positive	Negative	Negative	TT
21	BC46	44	17.5	Atypical ductal hyperplasia	Grade 1	T2	N1	M0	Positive	Positive	Positive	TC
22	BC50	40	39	Infiltrating Cancer	Grade 2	T0	Nx	M0	Negative	Positive	Negative	CC
23	BC53	45	22.5	Tripple negative	Grade 2	T3	Nx	M1	Negative	Negative	Negative	TC
24	BC54	55	39	Infiltrating Cancer	Grade 1	T0	N1	M0	Positive	Negative	Negative	TT
25	BC55	25	18.5	Infiltrating Cancer	Grade 2	T4	N3	M0	Negative	Positive	Positive	TT
26	BC56	25	30.5	Invasive Cancer	Grade 2	T4	N0	M0	Negative	Positive	Negative	TC
27	BC59	55	38.1	Infiltrating Cancer	Grade 2	T0	N2	M0	Positive	Positive	Positive	TC
28	BC63	70	29	Invasive Cancer	Grade 2	T1	Nx	M0	Positive	Positive	Negative	TC
29	BC64	30	20.1	Invasive Cancer	Grade 2	T2	Nx	M0	Negative	Negative	Positive	TC
30	BC65	25	30.7	Infiltrating Cancer	Grade 2	T4	N0	M0	Positive	Negative	Negative	TC
31	BC67	30	38.4	Metastatic duct cell carcinoma	Grade 3	T2	N2	M1	Negative	Positive	Negative	CC
32	BC68	60	19.5	Invasive Cancer	Grade 3	T2	N1	M0	Negative	Negative	Positive	TT
33	BC70	41	39.5	Invasive Cancer	Grade 2	T1	N0	M0	Positive	Negative	Positive	TT
34	BC72	30	20.8	Tripple negative	Grade 1	T1	N1	M1	Negative	Negative	Negative	TT
35	BC74	45	36.5	Invasive Cancer	Grade 1	T2	N0	M0	Positive	Negative	Negative	TT
36	BC75	65	29.9	Infiltrating Cancer	Grade 2	T4	N1	M0	Positive	Negative	Negative	TT
37	BC76	62	23	Invasive Cancer	Grade 3	T2	N3	M0	Negative	Negative	Positive	TC
38	BC78	35	30.5	Invasive Cancer	Grade 2	T1	N2	M0	Positive	Positive	Negative	TC
39	BC81	70	37.1	Invasive Cancer	Grade 2	T1	N1	M0	Positive	Negative	Positive	TC
40	BC83	42	38	Invasive Cancer	Grade 3	T0	N1	M0	Negative	Negative	Positive	TC
41	BC84	42	21.8	Invasive Cancer	Grade 2	T1	N2	M0	Positive	Positive	Negative	TT
42	BC86	60	39.5	Tripple negative	Grade 3	T3	N1	M1	Negative	Negative	Negative	TC
43	BC87	35	37.4	Atypical ductal hyperplasia	Grade 2	T0	Nx	M0	Positive	Positive	Positive	TT
44	BC96	70	18.7	Invasive Cancer	Grade 1	T0	Nx	M0	Negative	Positive	Negative	TT
45	BC101	40	39	Invasive Cancer	Grade 2	T0	Nx	M0	Negative	Positive	Negative	TT
46	BC103	41	25.1	Invasive Cancer	Grade 2	T1	Nx	M0	Positive	Negative	Negative	TC
47	BC104	38	35.5	Invasive Cancer	Grade 2	T4	N1	M0	Negative	Negative	Positive	TC
48	BC106	38	24	Metastatic duct cell carcinoma	Grade 2	T1	N2	M1	Positive	Negative	Negative	TC
49	BC107	56	37.7	Invasive Cancer	Grade 2	T3	N3	M0	Positive	Positive	Negative	TC
50	BC109	56	20.2	Infiltrating Cancer	Grade 2	T0	N2	M1	Negative	Negative	Positive	TC
51	BC110	50	39	Infiltrating Cancer	Grade 2	T0	N1	M1	Negative	Negative	Positive	TT
52	BC116	58	26	Invasive Cancer	Grade 2	T0	N2	M0	Negative	Positive	Negative	TT
53	BC122	50	38	Invasive Cancer	Grade 2	T1	N1	M0	Positive	Positive	Positive	TT
54	BC128	30	21.5	Infiltrating Cancer	Grade 3	T2	N1	M1	Positive	Negative	Negative	TT
55	BC136	39	36	Invasive Cancer	Grade 3	T3	N3	M0	Negative	Positive	Positive	TT
56	BC139	35	31	Invasive Cancer	Grade 1	T1	N2	M0	Positive	Negative	Negative	TT
57	BC140	42	21.5	Invasive Cancer	Grade 2	T1	N1	M0	Positive	Negative	Negative	TC
58	BC142	30	34.5	Invasive Cancer	Grade 2	T4	N1	M0	Negative	Positive	Negative	TC
59	BC146	27	18	Invasive Cancer	Grade 2	T2	N3	M1	Negative	Negative	Positive	TT
60	BC147	28	30.5	Invasive Cancer	Grade 2	T4	N3	M0	Positive	Negative	Negative	TT
61	BC149	50	39	Invasive Cancer	Grade 1	T1	N2	M0	Negative	Negative	Negative	TC
62	BC151	40	20	Intraductal carcinoma	Grade 2	T4	N1	M0	Positive	Negative	Positive	TC
63	BC154	59	35	Invasive Cancer	Grade 2	T2	N3	M0	Negative	Positive	Negative	TC
64	BC155	35	33.5	Infiltrating Cancer	Grade 2	T4	N3	M0	Negative	Positive	Positive	TC
65	BC156	50	20.9	Invasive Cancer	Grade 1	T3	N1	M0	Positive	Negative	Positive	TC
66	BC158	50	26	Invasive Cancer	Grade 1	T2	N1	M1	Positive	Positive	Negative	TT
67	BC168	30	41	Invasive Cancer	Grade 2	T0	N1	M1	Positive	Negative	Negative	TC
68	BC177	30	28.1	Infiltrating Cancer	Grade 2	T0	N2	M0	Negative	Negative	Positive	TC
69	BC179	31	20	Invasive Cancer	Grade 2	T1	N3	M1	Negative	Negative	Positive	TT
70	BC186	45	30.8	Infiltrating Cancer	Grade 2	T2	N2	M0	Negative	Negative	Positive	TC
71	BC187	45	21.5	Invasive Cancer	Grade 2	T1	N3	M0	Negative	Negative	Positive	TT
72	BC188	55	25	Infiltrating Cancer	Grade 3	T0	N1	M0	Negative	Positive	Negative	TT
73	BC191	55	24.5	Duct cell carcinoma	Grade 3	T0	N3	M0	Positive	Negative	Negative	TT
74	BC196	57	33	Duct cell carcinoma	Grade 2	T1	N2	M1	Positive	Positive	Positive	TC
75	BC197	40	32	Invasive Cancer	Grade 2	T2	N1	M0	Positive	Positive	Positive	TC
76	BC198	40	29.5	Invasive Cancer	Grade 3	T0	N1	M0	Negative	Positive	Negative	TC
77	BC202	27	21.5	Invasive Cancer	Grade 2	T3	Nx	M0	Positive	Negative	Negative	CC
78	BC204	50	34	Invasive Cancer	Grade 2	T3	N0	M1	Positive	Negative	Negative	TT
79	BC211	37	20.9	Invasive Cancer	Grade 3	T2	N1	M0	Negative	Negative	Positive	TC
80	BC214	37	28	Invasive Cancer	Grade 2	T0	N1	M1	Negative	Negative	Positive	TC
81	BC216	27	14.5	Invasive Cancer	Grade 2	T3	N1	M0	Negative	Negative	Positive	CC
82	BC220	40	37.8	Invasive Cancer	Grade 3	T3	N1	M0	Negative	Positive	Negative	TC
83	BC223	40	36.6	Invasive Cancer	Grade 3	T3	N1	M1	Negative	Positive	Negative	TT
84	BC224	45	18.4	Intraductal carcinoma	Grade 2	T2	Nx	M0	Positive	Negative	Positive	TT
85	BC226	35	36.3	Invasive Cancer	Grade 2	T4	Nx	M1	Positive	Positive	Negative	TT
86	BC234	40	24	Infiltrating Cancer	Grade 1	T2	N1	M0	Negative	Positive	Negative	TT
87	BC235	32	18	Invasive Cancer	Grade 2	T2	N1	M1	Negative	Negative	Positive	TT
88	BC238	61	39.1	Invasive Cancer	Grade 2	T4	N1	M0	Negative	Positive	Positive	TT
89	BC240	27	21.2	Infiltrating Cancer	Grade 2	T4	N1	M0	Negative	Negative	Positive	TC
90	BC241	40	27.5	Infiltrating Cancer	Grade 3	T0	Nx	M0	Positive	Negative	Positive	TC
91	BC258	45	38	Infiltrating Cancer	Grade 2	T1	N1	M0	Negative	Positive	Positive	CC
92	BC261	55	36.1	Invasive Cancer	Grade 1	T1	N1	M0	Negative	Positive	Positive	TC
93	BC267	42	20.5	Invasive Cancer	Grade 2	T1	N0	M1	Negative	Negative	Positive	TC
94	BC271	50	31.3	Infiltrating Cancer	Grade 2	T3	N1	M0	Negative	Positive	Negative	TC
95	BC277	40	35.8	Infiltrating Cancer	Grade 3	T2	N0	M0	Negative	Negative	Positive	TT
96	BC279	55	39	Infiltrating Cancer	Grade 2	T1	N1	M0	Positive	Negative	Positive	TT
97	BC281	50	31.5	Infiltrating Cancer	Grade 1	T3	N0	M0	Negative	Positive	Negative	TT
98	BC282	55	38.2	Infiltrating Cancer	Grade 2	T0	N1	M1	Positive	Negative	Positive	TC
99	BC284	50	39	Invasive Cancer	Grade 2	T4	N1	M0	Positive	Negative	Negative	TC
100	BC288	40	26	Invasive Cancer	Grade 2	T1	N0	M1	Negative	Positive	Negative	CC
101	BC293	30	33.3	Invasive Cancer	Grade 2	T1	N0	M1	Negative	Negative	Positive	CC
102	BC295	35	23.3	Invasive Cancer	Grade 3	T4	N1	M0	Positive	Negative	Negative	TT
103	BC296	42	34.4	Infiltrating Cancer	Grade 3	T2	N1	M1	Negative	Positive	Negative	CC
104	BC297	37	29.6	Invasive Cancer	Grade 2	T3	N1	M0	Negative	Positive	Negative	TC
105	BC298	45	18.5	Invasive Cancer	Grade 2	T1	N0	M0	Positive	Negative	Negative	TC
106	BC300	30	30.5	Invasive Cancer	Grade 2	T1	Nx	M0	Negative	Positive	Positive	TT
107	BC305	49	35.5	Infiltrating Cancer	Grade 2	T1	N0	M0	Negative	Positive	Positive	TC
108	BC307	47	26.6	Invasive Cancer	Grade 3	T0	N3	M0	Negative	Negative	Positive	TT
109	BC315	45	34.5	Infiltrating Cancer	Grade 3	T0	N1	M0	Negative	Positive	Negative	TC
110	BC319	40	36.5	Duct cell carcinoma	Grade 3	T0	N1	M1	Positive	Negative	Positive	TT
111	BC323	30	20.4	Infiltrating Cancer	Grade 2	T1	N1	M0	Negative	Positive	Negative	TT
112	BC325	30	25	Invasive Cancer	Grade 2	T1	N1	M0	Negative	Negative	Positive	TC
113	BC334	52	36	Invasive Cancer	Grade 1	T2	N1	M1	Negative	Negative	Positive	CC
114	BC335	30	18	Invasive Cancer	Grade 2	T2	N0	M0	Positive	Negative	Negative	TT
115	BC336	37	25.5	Invasive Cancer	Grade 2	T1	N0	M0	Positive	Negative	Negative	TT
116	BC337	25	27	Infiltrating Cancer	Grade 2	T2	N0	M1	Positive	Positive	Negative	TT
117	BC338	40	32	Invasive Cancer	Grade 2	T1	N1	M0	Negative	Negative	Positive	TC
118	BC339	34	19.5	Invasive Cancer	Grade 2	T2	N1	M0	Positive	Negative	Negative	CC
119	BC340	28	36.4	Invasive Cancer	Grade 2	T2	N1	M0	Positive	Negative	Negative	TC
120	BC341	32	21.1	Invasive Cancer	Grade 1	T1	Nx	M1	Negative	Positive	Positive	TT
121	BC342	32	33.9	Invasive Cancer	Grade 1	T0	Nx	M0	Negative	Negative	Positive	TT
122	BC343	26	17.5	Invasive Cancer	Grade 2	T2	N1	M1	Negative	Negative	Positive	TT
123	BC344	29	30	Invasive Cancer	Grade 2	T2	N1	M0	Positive	Negative	Negative	TC
124	BC345	30	38.5	Invasive Cancer	Grade 1	T1	N0	M0	Positive	Positive	Negative	TC
125	BC346	28	18.6	Invasive Cancer	Grade 3	T0	N3	M0	Negative	Negative	Positive	TC
126	BC347	49	34	Invasive Cancer	Grade 3	T0	N1	M1	Negative	Positive	Positive	TC
127	BC348	55	40	Duct cell carcinoma	Grade 2	T1	N1	M0	Positive	Negative	Negative	CC
128	BC349	29	23.8	Duct cell carcinoma	Grade 2	T1	N3	M0	Negative	Positive	Negative	TC
129	BC350	31	36.1	Infiltrating Cancer	Grade 2	T0	N3	M0	Negative	Positive	Positive	CC
130	BC351	35	20	Invasive Cancer	Grade 2	T2	N1	M0	Negative	Negative	Positive	TT
131	BC352	33	38.4	Invasive Cancer	Grade 2	T1	N1	M0	Positive	Negative	Negative	CC
132	BC353	27	18.9	Invasive Cancer	Grade 1	T1	N1	M0	Negative	Positive	Positive	TC
133	BC354	25	36.5	Invasive Cancer	Grade 3	T2	N0	M0	Negative	Negative	Positive	TT
134	BC355	28	20.5	Invasive Cancer	Grade 2	T1	N3	M0	Negative	Positive	Negative	TC
135	BC356	31	39.5	Invasive Cancer	Grade 1	T1	N1	M0	Positive	Negative	Negative	TC
												TT= 57
												TC=62
												CC=16
Demographic and Clinicopathological data of Cervical Cancer Patients
	Label	Age	BMI	Histological type	Stage	Grade	Tumor Size	Lymph node	Nodal status	Metastasis	Genotype
1	CC3	45	19.1	Squamous cell carcinoma	IIB	Grade 2	T1	Negative		M0	TC
2	CC4	49	39.5	Squamous cell carcinoma	IIB	Grade 1	T1	Negative		Mx	TT
3	CC5	62	23.2	Adenocarcinoma	I	Grade 1	T1	Negative		Mx	TT
4	CC6	58	36.5	Squamous cell carcinoma	IIIB	Grade 2	T2	Negative	N2	M1	TC
5	CC7	60	24.8	Adenocarcinoma	IIB	Grade 2	T2	Negative		M0	TC
6	CC8	35	37.3	Squamous cell carcinoma	IIB	Grade 1	T1	Positive		Mx	TT
7	CC9	38	22	Squamous cell carcinoma	IIIA	Grade 3	T2	Negative	N1	M0	TT
8	CC10	45	37.8	Squamous cell carcinoma	IIIB	Grade 2	T3	Negative	N2	Mx	TC
9	CC11	67	23.5	Adenocarcinoma	IIB	Grade 2	T1	Negative	N1	M0	CC
10	CC12	55	35.2	Adenocarcinoma	IIIB	Grade 1	T2	Negative	N1	M0	TT
11	CC13	40	26	Adenocarcinoma	IIB	Grade 1	T1	Negative		M0	TT
12	CC14	69	21.5	Adenocarcinoma	IIB	Grade 1	T1	Positive		M0	TC
13	CC15	54	37.3	Adenocarcinoma	IIA	Grade 3	T2	Negative	N2	Mx	TC
14	CC16	53	20.5	Squamous cell carcinoma	IIIB	Grade 2	T2	Negative	N1	M0	TC
15	CC17	48	36.5	Squamous cell carcinoma	IIIB	Grade 2	T2	Positive	N1	M0	TT
16	CC18	49	24.9	Squamous cell carcinoma	IIB	Grade 1	T1	Negative		M0	TT
17	CC19	62	37.5	Adenocarcinoma	I	Grade 1	T1	Negative		M0	TC
18	CC20	54	29.5	Squamous cell carcinoma	IIB	Grade 1	T1	Negative		M0	TC
19	CC21	46	18.9	Adenocarcinoma	IIB	Grade 2	T1	Negative	N1	Mx	TT
20	CC22	53	23.5	Squamous cell carcinoma	IVA	Grade 3	T4	Negative	N3	M1	TT
21	CC23	50	31	Squamous cell carcinoma	IVA	Grade 3	T4	Positive	N1	Mx	TC
22	CC24	43	28.2	Squamous cell carcinoma	I	Grade 1	T1	Positive		Mx	TT
23	CC25	38	36.5	Adenocarcinoma	IIIB	Grade 2	T2	Positive		M0	TC
24	CC26	69	23.5	Adenocarcinoma	IIB	Grade 2	T1	Negative		M0	TT
25	CC27	50	37	Squamous cell carcinoma	IIIB	Grade 1	T1	Negative		M0	TC
26	CC28	57	20.9	Squamous cell carcinoma	IIB	Grade 2	T1	Negative	N2	Mx	TC
27	CC29	43	35.9	Adenocarcinoma	IIIA	Grade 2	T2	Negative		Mx	TC
28	CC30	54	20.7	Squamous cell carcinoma	IIIB	Grade 2	T1	Negative		M0	TT
29	CC31	49	39.5	Squamous cell carcinoma	IIB	Grade 1	T2	Negative		M0	TT
30	CC32	68	19.7	Squamous cell carcinoma	IIB	Grade 2	T2	Positive		M0	TT
31	CC33	56	38.1	Squamous cell carcinoma	IIB	Grade 2	T1	Negative		M0	TC
32	CC34	51	30.3	Adenocarcinoma	IIIB	Grade 3	T3	Negative	N2	M1	TT
33	CC35	26	20.5	Squamous cell carcinoma	IIIB	Grade 1	T1	Positive		Mx	TC
34	CC36	39	41	Squamous cell carcinoma	IIB	Grade 2	T1	Negative		NA	TT
35	CC37	35	19	Squamous cell carcinoma	IIIB	Grade 2	T2	Negative		Mx	TC
36	CC38	45	38.6	Squamous cell carcinoma	IVA	Grade 3	T2	Negative	N1	Mx	TC
37	CC39	67	33.8	Squamous cell carcinoma	IIIB	Grade 1	T1	Negative		Mx	TC
38	CC40	58	19.2	Adenocarcinoma	IIIB	Grade 1	T1	Negative		Mx	TT
39	CC41	56	37.5	Adenocarcinoma	IIIB	Grade 2	T2	Negative		NA	TC
40	CC42	48	20.9	Adenocarcinoma	IIB	Grade 2	T2	Negative	N2	Mx	TT
41	CC43	54	39	Squamous cell carcinoma	IIIB	Grade 2	T2	Negative	N2	Mx	TT
42	CC44	57	21.5	Squamous cell carcinoma	I	Grade 1	T1	Negative		Mx	TC
43	CC45	62	35.7	Squamous cell carcinoma	IIIB	Grade 1	T1	Negative		Mx	TC
44	CC46	57	19	Squamous cell carcinoma	IIB	Grade 1	T1	Negative		M0	CC
45	CC47	39	37.5	Squamous cell carcinoma	IIB	Grade 2	T1	Negative		Mx	TC
46	CC48	44	17.9	Squamous cell carcinoma	IIB	Grade 2	T3	Positive		Mx	TC
47	CC49	56	37.9	Squamous cell carcinoma	IIB	Grade 2	T2	Negative		Mx	TC
48	CC50	61	21	Adenocarcinoma	IIB	Grade 2	T2	Negative		Mx	TC
49	CC51	67	37.5	Squamous cell carcinoma	IIB	Grade 1	T1	Negative		Mx	TT
50	CC52	57	20	Squamous cell carcinoma	IIB	Grade 2	T1	Negative		Mx	TC
51	CC53	42	35.6	Adenocarcinoma	IIB	Grade 2	T2	Negative		Mx	TT
52	CC54	49	20.5	Squamous cell carcinoma	IIIB	Grade 1	T1	Negative		M0	TT
53	CC55	59	39.5	Squamous cell carcinoma	IIIB	Grade 2	T1	Negative		Mx	TC
54	CC56	62	22.7	Squamous cell carcinoma	IIIB	Grade 2	T2	Negative		Mx	TT
55	CC57	40	39	Squamous cell carcinoma	IIB	Grade 2	T1	positive		Mx	CC
56	CC58	57	18.5	Squamous cell carcinoma	IIB	Grade 2	T2	Negative		M0	TT
57	CC59	65	37.5	Adenocarcinoma	IIIB	Grade 2	T1	Negative		M0	TT
58	CC60	31	20	Adenocarcinoma	IIIB	Grade 2	T1	Negative		Mx	TT
59	CC61	51	30.1	Squamous cell carcinoma	I	Grade 1	T2	Negative		Mx	TC
60	CC62	49	38	Squamous cell carcinoma	IIIB	Grade 2	T1	Positive		Mx	TT
61	CC63	56	21.9	Squamous cell carcinoma	IIIB	Grade 2	T1	Positive		Mx	TC
62	CC64	48	39.5	Squamous cell carcinoma	IIB	Grade 2	T1	Negative	N2	Mx	TT
63	CC65	41	25	Squamous cell carcinoma	IIIB	Grade 2	T1	NA		NA	CC
64	CC66	58	39	Squamous cell carcinoma	NA	Grade 1	T2	NA		NA	TT
65	CC67	54	19.5	Adenocarcinoma	I	Grade 1	T1	Positive		Mx	TT
66	CC68	44	35.8	Adenocarcinoma	IIIB	Grade 2	T1	Negative		Mx	TC
67	CC69	38	37	Adenocarcinoma	IIIB	Grade 2	T1	Negative		Mx	TC
68	CC70	61	29.7	Adenocarcinoma	IIB	Grade 2	T1	Negative		Mx	TT
69	CC71	29	20.5	Squamous cell carcinoma	IIB	Grade 2	T2	Negative		Mx	TT
70	CC72	40	39	Squamous cell carcinoma	IIB	Grade 2	T2	Negative		Mx	TT
71	CC73	57	17.5	Squamous cell carcinoma	IIIB	Grade 2	T3	Negative		Mx	TC
72	CC74	63	28.5	Adenocarcinoma	IIIB	Grade 2	T1	Positive	N1	Mx	CC
73	CC75	43	38.4	Squamous cell carcinoma	IIB	Grade 2	T1	Negative	N1	Mx	CC
74	CC76	55	18.5	Squamous cell carcinoma	IIB	Grade 2	T3	Negative		Mx	TC
75	CC77	61	37.9	Squamous cell carcinoma	IIB	Grade 2	T1	Negative		Mx	TC
76	CC78	47	38	Squamous cell carcinoma	IIB	Grade 2	T1	Negative		Mx	TT
77	CC79	52	21.5	Adenocarcinoma	IIB	Grade 1	T1	Negative		Mx	TT
78	CC80	41	38.1	Squamous cell carcinoma	IIB	Grade 2	T2	Negative		Mx	TT
79	CC81	46	23.4	Adenocarcinoma	I	Grade 2	T1	Negative		Mx	TC
80	CC82	53	39.4	Squamous cell carcinoma	I	Grade 1	T2	Positive		Mx	TT
81	CC83	50	18.5	Squamous cell carcinoma	IIIB	Grade 2	T1	Negative		Mx	CC
82	CC84	65	37.5	Squamous cell carcinoma	IIB	Grade 1	T1	Negative		Mx	TT
83	CC85	39	17.7	Squamous cell carcinoma	NA	Grade 2	T1	NA		NA	TT
84	CC86	42	39.2	Squamous cell carcinoma	NA	Grade 2	T2	NA		NA	TT
85	CC87	49	19.1	Squamous cell carcinoma	IIB	Grade 2	T2	Negative		Mx	CC
86	CC88	45	38.8	Squamous cell carcinoma	IIB	Grade 2	T2	Negative		Mx	TT
87	CC89	52	35.7	Squamous cell carcinoma	NA	Grade 2	T2	Negative		Mx	TT
88	CC90	50	24.3	Squamous cell carcinoma	NA	Grade 2	T2	Negative		Mx	TC
89	CC91	65	37.8	Squamous cell carcinoma	IIB	Grade 2	T1	Negative		Mx	CC
90	CC92	45	20.1	Squamous cell carcinoma	IIIB	Grade 2	T2	Negative		Mx	TC
91	CC93	25	36.5	Squamous cell carcinoma	IIIB	Grade 2	T2	Positive		Mx	CC
92	CC94	37	37.8	Squamous cell carcinoma	IIIB	Grade 2	T1	Negative		Mx	TT
93	CC95	38	17.5	Squamous cell carcinoma	IIB	Grade 2	T2	Negative		Mx	TC
94	CC96	49	38.2	Adenocarcinoma	IIB	Grade 2	T1	Negative		Mx	TT
95	CC97	58	36.5	Squamous cell carcinoma	IIIB	Grade 2	T3	Negative		Mx	TC
96	CC98	43	19.7	Squamous cell carcinoma	I	Grade 1	T1	Negative		Mx	TT
97	CC99	35	39.1	Squamous cell carcinoma	IIB	Grade 2	T3	Positive		Mx	TT
98	CC100	55	18.5	Squamous cell carcinoma	IIB	Grade 3	T2	Positive		Mx	TT
99	CC101	50	38	Squamous cell carcinoma	NA	Grade 2	T2	Negative		Mx	TT
100	CC102	41	37.5	Squamous cell carcinoma	IIIB	Grade 3	T4	Negative		Mx	CC
101	CC103	48	18	Squamous cell carcinoma	IIB	Grade 2	T2	Negative		Mx	TT
102	CC104	68	39	Squamous cell carcinoma	IIB	Grade 2	T1	Negative		Mx	TC
103	CC105	61	19.5	Squamous cell carcinoma	IIIB	Grade 2	T1	NA		Mx	TC
104	CC106	53	38.5	Squamous cell carcinoma	IIIB	Grade 3	T3	Negative		Mx	TC
105	CC107	49	18.5	Squamous cell carcinoma	IIB	Grade 2	T2	Negative		Mx	TC
106	CC108	38	34.6	Squamous cell carcinoma	IIB	Grade 1	T1	Negative		Mx	TT
107	CC109	29	20.1	Squamous cell carcinoma	IIB	Grade 2	T1	Negative		Mx	TT
108	CC110	64	36.5	Squamous cell carcinoma	NA	Grade 1	T1	NA		NA	CC
109	CC111	46	33.4	Squamous cell carcinoma	IIB	Grade 2	T2	Negative		Mx	TT
110	CC112	27	18.2	Squamous cell carcinoma	IIB	Grade 3	T3	Negative		Mx	TC
											TT=53
											TC=45
											CC=12
	Demographic and genotypic datasheet for Control
Control	Label	Age	BMI	Genotype
1	C1	53	18.6	TT
2	C2	65	19	TT
3	C3	40	17.7	TT
4	C4	31	30.7	TC
5	C5	51	17.4	TT
6	C6	46	19.2	TT
7	C7	35	29	TT
8	C8	35	20.9	TT
9	C9	55	32	TC
10	C10	30	24	TC
11	C11	44	16.9	TT
12	C12	38	17	TT
13	C13	45	19	CC
14	C14	35	25.2	TT
15	C15	25	24.9	TT
16	C16	25	24.5	TC
17	C17	54	30	TT
18	C18	43	20	TC
19	C19	30	18	TT
20	C20	21	32	TT
21	C21	30	19	TT
22	C22	58	16.8	TT
23	C23	41	22	TT
24	C24	30	20	TC
25	C25	45	17.2	TC
26	C26	65	18.5	TT
27	C27	62	20.5	TC
28	C28	35	25.1	TC
29	C29	70	19	TC
30	C30	42	18.8	TT
31	C31	42	27	TT
32	C32	60	16.8	CC
33	C33	35	20	TC
34	C34	70	26	TT
35	C35	40	19.1	TT
36	C36	31	18.6	TC
37	C37	38	33	TT
38	C38	38	21	TT
39	C39	56	23.5	TT
40	C40	26	21	TC
41	C41	21	21.3	TT
42	C42	58	23	TC
43	C43	30	19	TC
44	C44	29	19	TC
45	C45	39	18.5	TT
46	C46	35	31.5	TT
47	C47	42	20.2	TC
48	C48	30	25	TT
49	C49	27	18.9	TT
50	C50	28	22	TC
51	C51	50	22.9	TT
52	C52	35	23	TT
53	C53	59	28	TT
54	C54	35	30.1	TC
55	C55	45	20	TT
56	C56	50	24.1	CC
57	C57	30	18.9	TT
58	C58	30	31.5	TT
59	C59	31	22.4	TC
60	C60	45	29	TC
61	C61	45	20.1	TT
62	C62	25	27.4	TC
63	C63	55	19	TC
64	C64	57	23.6	TT
65	C65	40	21	TT
66	C66	25	18.5	TT
67	C67	22	23.5	TC
68	C68	50	20	TT
69	C69	37	19	TT
70	C70	37	17.6	TT
71	C71	27	20	TT
72	C72	40	19.8	TT
73	C73	40	22.2	TT
74	C74	45	19.9	TT
75	C75	35	17.8	TT
76	C76	40	20.8	TT
77	C77	32	24	TT
78	C78	61	23.5	TT
79	C79	27	19	TT
80	C80	40	30.3	TC
81	C81	45	22	TT
82	C82	55	25	CC
83	C83	42	28	TT
84	C84	30	18.4	TT
85	C85	40	19	TT
86	C86	55	18.5	TT
87	C87	50	22	TT
88	C88	55	21.4	TT
89	C89	50	24	TC
90	C90	22	30.3	TT
91	C91	30	21	TT
92	C92	35	20	TC
93	C93	42	21.6	TT
94	C94	37	25	TT
95	C95	45	24.5	TT
96	C96	30	22.1	TC
97	C97	29	27	TC
98	C98	47	23	TT
99	C99	45	23.3	TT
100	C100	23	22.8	TT
101	C101	30	19.2	TC
102	C102	30	22.5	TT
103	C103	44	19	TT
104	C104	33	21.5	TC
105	C105	41	20.2	TC
106	C106	37	21	TT
107	C107	66	30.3	CC
108	C108	28	22	TC
				TT=70
				TC=33
				CC=5
